# Supplementary material for: An epidemiological study of visceral leishmaniasis in North East Ethiopia using serological and leishmanin skin tests
Source: PLoS One. 2019 Dec 27;14(12):e0225083. doi: 10.1371/journal.pone.0225083 (PMC6934302; doi:10.1371/journal.pone.0225083)
Supplement: S1 Data — (XLSX) [file pone.0225083.s001.xlsx]

## Sheet: Sheet1
Clinical and Laboratory results of LST posetive Individuals At Raya Azebo 2013
CODE NO	AGE RANGE	SEX	KEBELLE	VILLAGE	BIRTH PLACE	OCCUPATION	TRAVEL HISTORY	HISTORY OF VL	HISORY OF CL	COMPLAINTS	ABD/EXAM	SPLEENOM.	FEVER	LST READING	DAT
52	0-7	F	BAGEA DELEWO	TSAEDA MEDA	TSAEDA MEDA	STUDENT	NO	NO	NO	NO	NORMAL	NO	NO	8.5	0
49	8_14	F	BAGEA DELEWO	TSAEDA MEDA	TSAEDA MEDA	STUDENT	NO	NO	NO	NO	NORMAL	NO	NO	11	0
51		M	BAGEA DELEWO	TSAEDA MEDA	TSAEDA MEDA	STUDENT	NO	NO	NO	NO	NORMAL	NO	NO	7.5	0
61		F	BAGEA DELEWO	TSAEDA MEDA	TSAEDA MEDA	STUDENT	NO	NO	NO	NO	NORMAL	NO	NO	9	0
12		F	KARA ADISHO	ARADAMANGUDO	ARADAMANGUDO	STUDENT	NO	NO	NO	NO	NORMAL	NO	NO	5.5	0
50		M	BAGEA DELEWO	DELEWO	DELEWO	STUDENT	NO	NO	NO	NO	NORMAL	NO	NO	7.5	5
8		F	KARA ADISHO	ARADAMANGUDO	ARADAMANGUDO	STUDENT	NO	NO	NO	NO	NORMAL	NO	NO	5.5	2
46		M	BAGEA DELEWO	TSAEDA MEDA	TSAEDA MEDA	STUDENT	NO	NO	NO	NO	NORMAL	NO	NO	9	5
48		M	BAGEA DELEWO	TSAEDA MEDA	TSAEDA MEDA	STUDENT	NO	NO	NO	NO	NORMAL	NO	NO	15	0
58		F	BAGEA DELEWO	TSAEDA MEDA	TSAEDA MEDA	STUDENT	NO	NO	NO	NO	NORMAL	NO	NO	11	0
45		M	BAGEA DELEWO	TSAEDA MEDA	TSAEDA MEDA	STUDENT	NO	NO	NO	NO	NORMAL	NO	NO	10	0
59		F	BAGEA DELEWO	TSAEDA MEDA	TSAEDA MEDA	STUDENT	NO	NO	NO	NO	NORMAL	NO	NO	6.5	0
34		M	KARA ADISHO	KOBAN	KOBAN	STUDENT	NO	NO	NO	NO	NORMAL	NO	NO	5.5	0
40		F	BAGEA DELEWO	TSAEDA MEDA	TSAEDA MEDA	STUDENT	NO	NO	NO	NO	NORMAL	NO	NO	10.5	0
47		M	BAGEA DELEWO	TSAEDA MEDA	TSAEDA MEDA	STUDENT	NO	NO	NO	NO	NORMAL	NO	NO	12.5	0
56		M	BAGEA DELEWO	TSAEDA MEDA	TSAEDA MEDA	STUDENT	NO	NO	NO	NO	NORMAL	NO	NO	11.5	0
25		F	KARA ADISHO	KOBAN	KOBAN	STUDENT	NO	NO	NO	NO	NORMAL	NO	NO	8	0
60		M	BAGEA DELEWO	TSAEDA MEDA	TSAEDA MEDA	STUDENT	NO	NO	NO	NO	NORMAL	NO	NO	5.5	0
55		M	BAGEA DELEWO	TSAEDA MEDA	TSAEDA MEDA	STUDENT	NO	NO	NO	NO	NORMAL	NO	NO	12.5	0
57		F	BAGEA DELEWO	TSAEDA MEDA	TSAEDA MEDA	STUDENT	NO	NO	NO	NO	NORMAL	NO	NO	12.5	NS
18	15-21	F	KARA ADISHO	KOBAN	KOBAN	FARMER	NO	NO	NO	NO	NORMAL	NO	NO	8.5	0
24		M	KARA ADISHO	KOBAN	KOBAN	FARMER	NO	NO	NO	NO	NORMAL	NO	NO	10	0
36		M	BAGEA DELEWO	DELEWO	DELEWO	STUDENT	NO	NO	NO	NO	NORMAL	NO	NO	10	0
53		M	BAGEA DELEWO	TSAEDA MEDA	TSAEDA MEDA	STUDENT	NO	NO	NO	NO	NORMAL	NO	NO	5.5	1
54		M	BAGEA DELEWO	TSAEDA MEDA	TSAEDA MEDA	STUDENT	NO	NO	NO	NO	NORMAL	NO	NO	10.5	0
33		M	KARA ADISHO	KOBAN	KOBAN	FARMER	NO	NO	NO	NO	NORMAL	NO	NO	5.5	0
39		F	BAGEA DELEWO	TSAEDA MEDA	TSAEDA MEDA	FARMER	NO	NO	NO	NO	NORMAL	NO	NO	12	0
41		M	BAGEA DELEWO	TSAEDA MEDA	TSAEDA MEDA	FARMER	NO	NO	NO	NO	NORMAL	NO	NO	10	0
28		F	KARA ADISHO	KOBAN	KOBAN	FARMER	NO	NO	NO	NO	NORMAL	NO	NO	7	0
16	22-28	F	KARA ADISHO	KOBAN	KOBAN	FARMER	NO	NO	NO	NO	NORMAL	NO	NO	6.5	0
11		F	KARA ADISHO	ARADAMANGUDO	ARADAMANGUDO	FARMER	NO	NO	NO	NO	NORMAL	NO	NO	11	0
19		F	KARA ADISHO	KOBAN	KOBAN	FARMER	NO	NO	NO	NO	NORMAL	NO	NO	7	0
26		F	KARA ADISHO	KOBAN	KOBAN	FARMER	NO	NO	NO	NO	NORMAL	NO	NO	5.2	0
2		F	KARA ADISHO	ARADAMANGUDO	ARADAMANGUDO	FARMER	NO	NO	NO	NO	NORMAL	NO	NO	8	4
32		M	KARA ADISHO	KOBAN	LALIBELA	FARMER	NO	NO	NO	NO	NORMAL	NO	NO	8.5	0
6	29-35	F	KARA ADISHO	ARADAMANGUDO	ARADAMANGUDO	FARMER	NO	NO	NO	NO	NORMAL	NO	NO	0.5	0
15		M	KARA ADISHO	ARADAMANGUDO	DAYU	FARMER	NO	NO	NO	NO	NORMAL	NO	NO	12	0
17		M	KARA ADISHO	KOBAN	KOBAN	FARMER	NO	NO	NO	NO	NORMAL	NO	NO	12.5	0
27		F	KARA ADISHO	KOBAN	KOBAN	FARMER	NO	NO	NO	NO	NORMAL	NO	NO	7.5	0
30		M	KARA ADISHO	KOBAN	LALIBELA	FARMER	NO	NO	NO	NO	NORMAL	NO	NO	5	0
62		M	BAGEA DELEWO	DELEWO	DELEWO	FARMER	NO	NO	NO	NO	NORMAL	NO	NO	8	0
20		M	KARA ADISHO	KOBAN	ALAMATA	FARMER	NO	NO	NO	NO	NORMAL	NO	NO	11.5	0
43		F	BAGEA DELEWO	TSAEDA MEDA	TSAEDA MEDA	FARMER	NO	NO	NO	NO	NORMAL	NO	NO	9.5	0
44		F	BAGEA DELEWO	DELEWO	DELEWO	FARMER	NO	NO	NO	NO	NORMAL	NO	NO	7.5	0
10		F	KARA ADISHO	ARADAMANGUDO	ARADAMANGUDO	FARMER	NO	NO	NO	NO	NORMAL	NO	NO	6	0
5	36-42	F	KARA ADISHO	ARADAMANGUDO	ARADAMANGUDO	FARMER	NO	NO	NO	NO	NORMAL	NO	NO	9.5	1
14		F	KARA ADISHO	ARADAMANGUDO	ARADAMANGUDO	FARMER	NO	NO	NO	NO	NORMAL	NO	NO	5.5	0
23		F	KARA ADISHO	KOBAN	KOBAN	FARMER	NO	NO	NO	NO	NORMAL	NO	NO	5.5	0
35		M	BAGEA DELEWO	DELEWO	DELEWO	FARMER	NO	NO	NO	NO	NORMAL	NO	NO	10	0
22		M	KARA ADISHO	KOBAN	KOBAN	FARMER	NO	NO	NO	NO	NORMAL	NO	NO	9	0
37	>42	M	BAGEA DELEWO	TSAEDA MEDA	TSAEDA MEDA	FARMER	NO	NO	NO	NO	NORMAL	NO	NO	3.5	0
42		F	BAGEA DELEWO	TSAEDA MEDA	TSAEDA MEDA	FARMER	NO	NO	NO	NO	NORMAL	NO	NO	6	0
1		F	KARA ADISHO	ARADAMANGUDO	MAICHEW	FARMER	NO	NO	NO	NO	NORMAL	NO	NO	7	0
3		F	KARA ADISHO	ARADAMANGUDO	ARADAMANGUDO	FARMER	NO	NO	NO	NO	NORMAL	NO	NO	2.5	0
4		F	KARA ADISHO	ARADAMANGUDO	ARADAMANGUDO	FARMER	NO	NO	NO	NO	NORMAL	NO	NO	6	0
31		F	KARA ADISHO	KOBAN	KOBAN	FARMER	NO	NO	NO	NO	NORMAL	NO	NO	5.5	0
29		M	KARA ADISHO	KOBAN	KOBAN	FARMER	NO	NO	NO	NO	NORMAL	NO	NO	7.5	0
38		M	BAGEA DELEWO	TSAEDA MEDA	TSAEDA MEDA	FARMER	NO	NO	NO	NO	NORMAL	NO	NO	11	0
63		F	BAGEA DELEWO	DELEWO	DELEWO	FARMER	NO	NO	NO	NO	NORMAL	NO	NO	11.5	0
21		F	KARA ADISHO	KOBAN	KOBAN	FARMER	NO	NO	NO	NO	NORMAL	NO	NO	8	0
7		M	KARA ADISHO	ARADAMANGUDO	ARADAMANGUDO	FARMER	NO	NO	NO	NO	NORMAL	NO	NO	7.5	0
13		M	KARA ADISHO	ARADAMANGUDO	ARADAMANGUDO	FARMER	NO	NO	NO	NO	NORMAL	NO	NO	11.5	1
Keys
ABD /EXAM=abdominal examination
SPLENOM=splenomegally
